# Supplementary material for: RNA Microarray-Based Comparison of Innate Immune Phenotypes between Human THP-1 Macrophages Stimulated with Two BCG Strains
Source: Int J Mol Sci. 2022 Apr 20;23(9):4525. doi: 10.3390/ijms23094525 (PMC9103163; doi:10.3390/ijms23094525)
Supplement: Supplementary file 1 [file ijms-23-04525-s001.zip]

Archive with 1 entries (1 files):
- ijms-1697224-supplementary.tiff
